# Supplementary material for: Microglia and CD8+ T cell activation precede neuronal loss in a murine model of spastic paraplegia 15
Source: J Exp Med. 2025 Apr 23;222(7):e20232357. doi: 10.1084/jem.20232357 (PMC12017274; doi:10.1084/jem.20232357)
Supplement: Table S1 — contains genotype, age, and experimental type and experimental dates of the animals used (tab “Animals”), antibody panels used for flow cytometry (tab “SPG15_AllABs”), and CITE-seq (“Oligos-Abs”). [file jem_20232357_tables1.xlsx]

## Sheet: Animals
			WT		KO
Date	ID	Use	Young	Old	Young	Old
2019-06-13	190613	Flow Cytometry only		1		1
2019-07-17	190717	Flow Cytometry only		2		1
2019-09-06	190906	Flow Cytometry only		3		3
2019-11-14	191114	scRNAseq T cells & myeloid cells	1	1	2	1
2020-06-16	200616	scRNAseq T cells		3		3
2021-04-22	210422	Flow Cytometry only	2		2
			3	10	4	9

## Sheet: SPG15_AllABs
Epitope	Fluorophore	RRID	Clone
CD45	APC-Cy7	BioLegend Cat# 103116, RRID:AB_312981
CD45	BUV395	BD Biosciences Cat# 565967, RRID:AB_2739420
CD3	BUV496	BD Biosciences Cat# 564661, RRID:AB_2869596
PD-1	BUV661	Thermo Fisher Scientific Cat# 376-9985-82, RRID:AB_3099329
CD69	BUV737	BD Biosciences Cat# 564684, RRID:AB_2738891
CD8	BUV805	(BD Biosciences Cat# 564920, RRID:AB_2716856)			T cell panel
KLRG1	BV480	BD Biosciences Cat# 746353, RRID:AB_2743672
CD44	BV570	BioLegend Cat# 103037, RRID:AB_10900641
Icos	BV711	BD Biosciences Cat# 740763, RRID:AB_2740426
CD4	BV750	BD Biosciences Cat# 747102, RRID:AB_2871854
CD62L	BV785	BD Biosciences Cat# 564109, RRID:AB_2738598
CD103	APC-R700	BD Biosciences Cat# 565529, RRID:AB_2739282
CD19	APC-Cy7	BD Biosciences Cat# 561737, RRID:AB_10896279
CD11b	APC-Cy7	BD Biosciences Cat# 561039, RRID:AB_2033993
LD	near IR	Thermo Fisher Scientific Cat# L34975
RORyt	APC	Thermo Fisher Scientific Cat# 17-6981-82, RRID:AB_2573254
Ly6G	BUV563	BD Biosciences Cat# 565707, RRID:AB_2739334
CD11b	BUV661	BD Biosciences Cat# 565080, RRID:AB_2722548
CD3	BUV737	BD Biosciences Cat# 564380, RRID:AB_2738781
CD45	BUV805	BD Biosciences Cat# 748370, RRID:AB_2872789
CD11c	BV421	BioLegend Cat# 117330, RRID:AB_11219593
CD88	BV480	BD Biosciences Cat# 746588, RRID:AB_2743871
MHC-II	BV570	BD Biosciences, Cat# 624298	M5/114.15.2
CD206	BV605	BioLegend Cat# 141721, RRID:AB_2562340
CD44	BV650	BD Biosciences Cat# 740455, RRID:AB_2740182			Broad panel
CD64	BV711	BioLegend Cat# 139311, RRID:AB_2563846
CCR2	BV750	BD Biosciences Cat# 747967, RRID:AB_2872428
CD90.2	BV786	BD Biosciences Cat# 740841, RRID:AB_2740495
CD4	BB630	BD Biosciences, Cat# 624294	GK1.5
F4/80	BB660/PerCP-Cy5.5	BD Biosciences, Cat# 624295	T45-2342
CD16/32	BB700	BD Biosciences Cat# 742095, RRID:AB_2871374
CD38	BB755	BD Biosciences, Cat# 624391
CD8	BB790	BD Biosciences Cat# 624296	53-6.7
CX3CR1	PE-Dazzle594	(BioLegend Cat# 149013, RRID:AB_2565697)
MerTK	PE-Cy7	Thermo Fisher Scientific Cat# 25-5751-82, RRID:AB_2573466
Ly6C	AF700	BioLegend Cat# 128024, RRID:AB_10643270
CD321	BUV395	BD Biosciences Cat# 744462, RRID:AB_2742251
CD45	BUV496	BD Biosciences Cat# 749889, RRID:AB_2874129
CD69	BUV615	BD Biosciences Cat# 751593, RRID:AB_2875587
CD11c	BV421	BioLegend Cat# 117330, RRID:AB_11219593
MHC-II	Pacific Blue	BioLegend Cat# 107620, RRID:AB_493527
MHC-I	BV480	BD Biosciences Cat# 746774, RRID:AB_2744033
CD44	BV650	BD Biosciences Cat# 740455, RRID:AB_2740182
CD4	BV750	BD Biosciences Cat# 747344, RRID:AB_2872045
Cx3cr1	BV785	(BioLegend Cat# 149029, RRID:AB_2565938)			Doublet imaging panel
CD11b	FITC	(BioLegend Cat# 101205, RRID:AB_312788)
TCRb	RB705	BD Biosciences Cat# 570604	H57-597
CD11a	RY586	BD Biosciences Cat# 753503	M17/4
PD1	RY610 (Biotin)	BD Biosciences Cat# 626017, Cat# 571154	J43
CD62L	APC	BioLegend Cat# 104412, RRID:AB_313099
CD103	APC-R700	BD Biosciences Cat# 565529, RRID:AB_2739282
Ly6g	APC-Cy7	BioLegend Cat# 127624, RRID:AB_10640819
Nk1.1	APC-Cy7	BioLegend Cat# 108724, RRID:AB_830871
Ter119	APC-Cy7	BioLegend Cat# 116223, RRID:AB_2137788
CD19	APC-Cy7	BioLegend Cat# 115530, RRID:AB_830707
CD321	BUV395	BD Biosciences Cat# 744462, RRID:AB_2742251
live dead	FVS440UV	(BD Biosciences Cat# 566332, RRID:AB_2869748)
MHC1	BUV496	BD Biosciences Cat# 750257, RRID:AB_2874455
CD62L	BUV563	BD Biosciences Cat# 741230, RRID:AB_2870784
CD14	BUV661	BD Biosciences Cat# 756778	Sa14-2
CD69	BUV737	BD Biosciences Cat# 612793, RRID:AB_2870120
Tim3	BV421	BD Biosciences Cat# 747626, RRID:AB_2744192
CD45	BV510	BioLegend Cat# 103138, RRID:AB_2563061
PD1	BV605	BD Biosciences Cat# 568868	29F.1A12
KLRG1	BV650	BD Biosciences Cat# 740553, RRID:AB_2740254
CD25	BV711	BioLegend Cat# 102049, RRID:AB_2564130
CD44	BV786	BD Biosciences Cat# 563736, RRID:AB_2738395
ICOS	BB515	BD Biosciences Cat# 564592, RRID:AB_2738858
CD11c	RB545	BD Biosciences Cat# 569747	N418
TCRb	RB705	BD Biosciences Cat# 570604	H57-597		Spectral flow cytometry panel
Ly6c	RB744	BD Biosciences Cat# 570492	AL-21
PD-L1	RB780	BD Biosciences Cat# 755394	MIH5
Ly108	PE	BD Biosciences Cat# 561540, RRID:AB_10713170
CD11a/CD18	RY586	BD Biosciences Cat# 753503	M17/4
Cx3cr1	PE-CF594	(BioLegend Cat# 149013, RRID:AB_2565697)
CD11b	PE-Cy5	BioLegend Cat# 101209, RRID:AB_312792
CD4	Pe-Cy5.5	Thermo Fisher Scientific Cat# 35-0042-82, RRID:AB_11218300
Lgals9	PE-Cy7	BioLegend Cat# 137913, RRID:AB_2750156
CD101	AF647	BD Biosciences Cat# 564473, RRID:AB_2738821
CD103	APC-R700	BD Biosciences Cat# 565529, RRID:AB_2739282
CD19	APC-Cy7	BioLegend Cat# 115530, RRID:AB_830707
Ter-119	APC-Cy7	BioLegend Cat# 116223, RRID:AB_2137788
NK1.1	APC-Cy7	BioLegend Cat# 108723, RRID:AB_830870
Ly6g	APC-Cy7	BioLegend Cat# 127624, RRID:AB_10640819

## Sheet: Oligo-Abs
Epitope	Barcode	Sequence	RRID	Clone	Epitope
CD64	A0202	AGCAATTAACGGGAG	BioLegend Cat# 139325, RRID:AB_2750367
CD169 (Siglec-1)	A0440	ATTGACGACAGTCAT	BioLegend Cat# 142425, RRID:AB_2783106
CD172a (SIRPŒ±)	A0422	GATTCCCTTGTAGCA	BioLegend Cat# 144033, RRID:AB_2800670
CD304 (Neuropilin-1)	A0552	CCAGCTCATTCAACG	BioLegend Cat# 145215, RRID:AB_2750383
CX3CR1	A0563	CACTCTCAGTCCTAT	BioLegend Cat# 149041, RRID:AB_2783121
CD192	A0426	AGTGCGATCTGCAAC	BioLegend Cat# 150625, RRID:AB_2783122
Folate Receptor Œ≤ (FR-Œ≤)	A0564	CTCAGATGCCCTTTA	BioLegend Cat# 153307, RRID:AB_2800690
CD274 (B7-H1, PD-L1)	A0190	TCGATTCCACCAACT	BioLegend Cat# 153604, RRID:AB_2783125
integrin Œ≤7	A0214	TCCTTGGATGTACCG	BioLegend Cat# 321227, RRID:AB_2750504
P2RY12	A0415	TTGCTTATTTCCGCA	BioLegend Cat# 848009, RRID:AB_2783419
CD135	A0098	GTAGCAAGATTCAAG	BioLegend Cat# 135316, RRID:AB_2749983
Ly-6G	A0015	ACATTGACGCAACTA	BioLegend Cat# 127655, RRID:AB_2749962
CD11c	A0106	GTTATGGACGCTTGC	BioLegend Cat# 117355, RRID:AB_2750352
CD137	A0194	TCCCTGTATAGATGA	BioLegend Cat# 106111, RRID:AB_2783048
CD45	A0096	TGGCTATGGAGCAGA	BioLegend Cat# 103159, RRID:AB_2734156
CD25	A0097	ACCATGAGACACAGT	BioLegend Cat# 102055, RRID:AB_2749982
CD19	A0093	ATCAGCCATGTCAGT	BioLegend Cat# 115559, RRID:AB_2749981
CD357 (GITR)	A0193	GGCACTCTGTAACAT	BioLegend Cat# 126319, RRID:AB_2734195
CD127 (IL-7RŒ±)	A0198	GTGTGAGGCACTCTT	BioLegend Cat# 135045, RRID:AB_2750009
Ly-6C	A0013	AAGTCGTGAGGCATG	BioLegend Cat# 128047, RRID:AB_2749961
CD195 (CCR5)	A0376	ACCAGTTGTCATTAC	BioLegend Cat# 107019, RRID:AB_2783049
CD117 (c-kit)	A0012	TGCATGTCATCGGTG	BioLegend Cat# 105843, RRID:AB_2749960
CD11b	A0014	TGAAGGCTCATTTGT	BioLegend Cat# 101265, RRID:AB_2734152
CD44	A0073	TGGCTTCAGGTCCTA	BioLegend Cat# 103045, RRID:AB_2734154
CD3	A0182	GTATGTCCGCTCGAT	BioLegend Cat# 100251, RRID:AB_2750533
CD115(CDF-1R)	A0105	TTCCGTTGTTGTGAG	BioLegend Cat# 135533, RRID:AB_2734198
CD196 (CCR6)	A0225	CTCTCTGCATTCCTC	BioLegend Cat# 129825, RRID:AB_2783083
F4/80	A0114	TTAACTTCAGCCCGT	BioLegend Cat# 123153, RRID:AB_2749986
CD14	A0424	AACCAACAGTCACGT	BioLegend Cat# 123333, RRID:AB_2800591
NK-1.1	A0118	GTAACATTACTCGTC	BioLegend Cat# 108755, RRID:AB_2750536
CD62L	A0112	TGGGCCTAAGTCATC	BioLegend Cat# 104451, RRID:AB_2750364
CD8a	A0002	TACCCGTAATAGCGT	BioLegend Cat# 100773, RRID:AB_2734151
CD68	A0560	CTTTCTTTCACGGGA	BioLegend Cat# 137031, RRID:AB_2783099
CD335 (NKp46)	A0184	CCCTTTCACCTCGAA	BioLegend Cat# 137633, RRID:AB_2734199
Tim-4	A0567	TGCTGGAGGGTATTC	BioLegend Cat# 130011, RRID:AB_2783084
CD223 (LAG-3)	A0378	ATTCCGTCCCTAAGG	BioLegend Cat# 125229, RRID:AB_2783078
CD54	A0074	ATAACCGACACAGTG	BioLegend Cat# 116127, RRID:AB_2734177
CD86	A0200	CTGGATTTGTGTATC	BioLegend Cat# 105047, RRID:AB_2750348
CD11a	A0595	AGAGTCTCCCTTTAG	BioLegend Cat# 101125, RRID:AB_2783036
KLRF1 (MAFA)	A0250	GTAGTAGGCTAGACC	BioLegend Cat# 138431, RRID:AB_2800648
CD279 (PD-1)	A0004	GAAAGTCAAAGCACT	BioLegend Cat# 109123, RRID:AB_2734169
CD366 (Tim-3)	A0003	ATTGGCACTCAGATG	BioLegend Cat# 119729, RRID:AB_2734178
TMEM119 (Extracellular)	A0445	TCGAACATTTCCAGG	BioLegend Cat# 853303, RRID:AB_2801201
CD4	A0001	AACAAGACCCTTGAG	BioLegend Cat# 100569, RRID:AB_2749956
BD mouse Hashtag 1	NA	AAGAGTCGACTGCCATGTCCCCTCCGCGGGTCCGTGCCCCCCAAG	BD Biosciences, Cat# 633793	30-F11	CD45
BD mouse Hashtag 2	NA	ACCGATTAGGTGCGAGGCGCTATAGTCGTACGTCGTTGCCGTGCC	BD Biosciences, Cat# 633793	30-F11	CD45
BD mouse Hashtag 3	NA	AGGAGGCCCCGCGTGAGAGTGATCAATCCAGGATACATTCCCGTC	BD Biosciences, Cat# 633793	30-F11	CD45
BD mouse Hashtag 4	NA	TTAACCGAGGCGTGAGTTTGGAGCGTACCGGCTTTGCGCAGGGCT	BD Biosciences, Cat# 633793	30-F11	CD45
BD mouse Hashtag 5	NA	GGCAAGGTGTCACATTGGGCTACCGCGGGAGGTCGACCAGATCCT	BD Biosciences, Cat# 633793	30-F11	CD45
BD mouse Hashtag 6	NA	GCGGGCACAGCGGCTAGGGTGTTCCGGGTGGACCATGGTTCAGGC	BD Biosciences, Cat# 633793	30-F11	CD45
BD mouse Hashtag 7	NA	ACCGGAGGCGTGTGTACGTGCGTTTCGAATTCCTGTAAGCCCACC	BD Biosciences, Cat# 633793	30-F11	CD45
BD mouse Hashtag 8	NA	TCGCTGCCGTGCTTCATTGTCGCCGTTCTAACCTCCGATGTCTCG	BD Biosciences, Cat# 633793	30-F11	CD45
BD mouse Hashtag 9	NA	GCCTACCCGCTATGCTCGTCGGCTGGTTAGAGTTTACTGCACGCC	BD Biosciences, Cat# 633793	30-F11	CD45
BD mouse Hashtag 10	NA	TCCCATTCGAATCACGAGGCCGGGTGCGTTCTCCTATGCAATCCC	BD Biosciences, Cat# 633793	30-F11	CD45
BD mouse Hashtag 11	NA	GGTTGGCTCAGAGGCCCCAGGCTGCGGACGTCGTCGGACTCGCGT	BD Biosciences, Cat# 633793	30-F11	CD45
BD mouse Hashtag 12	NA	CTGGGTGCCTGGTCGGGTTACGTCGGCCCTCGGGTCGCGAAGGTC	BD Biosciences, Cat# 633793	30-F11	CD45
