# Supplementary material for: Microglia and CD8+ T cell activation precede neuronal loss in a murine model of spastic paraplegia 15
Source: J Exp Med. 2025 Apr 23;222(7):e20232357. doi: 10.1084/jem.20232357 (PMC12017274; doi:10.1084/jem.20232357)
Supplement: Table S2 — contains additional information about the TCR-seq data generated with SS2 and Rhapsody. [file jem_20232357_tables2.xlsx]

## Sheet: SS2_TCR-QC
chain_pairing_Geno	count
orphan VDJ_KO	102
single pair_KO	93
orphan VJ_KO	64
orphan VDJ_WT	52
single pair_WT	49
orphan VJ_WT	33

## Sheet: Rhapsody_TCR-QC
QC_Geno_Organ	count
single pair_KO_Blood	317
single pair_WT_Blood	154
ambiguous_KO_Blood	141
orphan VDJ_KO_Blood	134
no IR_WT_Brain	129
single pair_Undetermined_Undetermined	97
orphan VJ_KO_Blood	85
single pair_KO_Brain	75
orphan VDJ_WT_Blood	75
ambiguous_WT_Blood	63
orphan VJ_WT_Blood	44
ambiguous_KO_Brain	36
orphan VDJ_KO_Brain	32
single pair_WT_Brain	28
orphan VJ_KO_Brain	17
ambiguous_WT_Brain	10
orphan VJ_WT_Brain	7
orphan VDJ_WT_Brain	6

## Sheet: SS2_AlphaChain-Usage
alphaChain_Geno	count
TRAV11*02_KO	14
TRAV6D-6*02_WT	8
TRAV6-6*01_KO	8
TRAV6N-7*01_WT	7
TRAV14-2*01_KO	6
TRAV19*03_KO	6
TRAV9-1*02_KO	6
TRAV16D/DV11*01_KO	6
TRAV6-5*04_KO	6
TRAV12N-3*01_WT	4
TRAV8N-2*01_WT	4
TRAV4D-4*02_KO	4
TRAV4N-4*01_KO	4
TRAV6N-7*01_KO	4
TRAV12-2*01_KO	4
TRAV15N-2*01_KO	4
TRAV12N-3*01_KO	4
TRGV1*01_KO	4
TRAV6N-6*01_KO	4
TRAV14-3*04_KO	4
TRAV3-1*01_WT	3
TRAV16D/DV11*03_WT	3
TRAV7-5*01_KO	3
TRGV2*01_WT	3
TRAV7-5*01_WT	3
TRAV7-2*02_WT	3
TRAV6N-5*01_KO	3
TRAV13-1*02_WT	3
TRAV13-1*02_KO	3
TRAV7D-3*01_WT	2
TRAV6-6*01_WT	2
TRAV12-1*01_KO	2
TRAV6D-6*02_KO	2
TRAV7-4*02_KO	2
TRGV1*02_KO	2
TRAV9N-4*01_KO	2
TRAV12D-2*01_KO	2
TRAV7-1*01_KO	2
TRAV7-4*01_KO	2
TRAV13-2*01_KO	2
TRGV2*01_KO	2
TRAV12-3*03_KO	2
TRAV3-3*01_KO	2
TRAV16*01_KO	2
TRAV2*01_WT	2
TRGV7*02_WT	2
TRAV13-1*01_WT	2
TRAV10*01_WT	2
TRAV4-3*01_KO	2
TRAV16D/DV11*03_KO	2
TRAV7N-5*01_WT	2
TRAV3-1*01_KO	2
TRAV14-1*01_KO	2
TRAV9N-2*01_KO	2
TRAV7-4*02_WT	1
TRAV8D-2*03_WT	1
TRAV8-1*01_WT	1
TRAV14N-3*01_WT	1
IGKV1-135*01_KO	1
TRAV14-3*01_WT	1
TRAV9N-4*01_WT	1
TRAV6-6*03_KO	1
TRAV10N*01_KO	1
TRAV14-3*01_KO	1
TRAV14N-1*01_KO	1
TRAV13-2*03_KO	1
TRAV7D-2*02_KO	1
TRAV4N-3*01_KO	1
TRAV12N-2*01_WT	1
TRAV19*03_WT	1
TRAV13-2*03_WT	1
TRAV3-3*01_WT	1
TRAV13-4/DV7*02_WT	1
IGKV14-126*01_WT	1
TRAV4D-4*02_WT	1
TRAV7-1*01_WT	1
TRAV11*02_WT	1
TRAV13N-1*01_WT	1
TRAV13D-1*01_WT	1
TRAV5-4*01_KO	1
TRAV9-1*01_KO	1
TRAV5N-4*01_KO	1
TRAV6-5*01_KO	1
TRAV13-1*01_KO	1
TRAV10*01_KO	1
TRAV13-2*02_KO	1
TRAV3N-3*01_KO	1
TRAV7D-4*02_KO	1
TRAV6-4*01_KO	1
TRAV21/DV12*01_KO	1
TRAV11*01_KO	1
TRAV6-2*02_KO	1
TRAV9N-3*01_KO	1
TRAV6-3*01_KO	1
TRAV12D-1*01_KO	1
TRGV4*01_WT	1
TRAV1*02_WT	1
TRAV9D-4*04_WT	1
TRAV12-3*03_WT	1
TRAV14-3*04_WT	1
TRAV11*01_WT	1
TRAV5-1*01_WT	1
TRAV7-3*04_WT	1
TRAV12-3*04_WT	1
TRAV9N-2*01_WT	1

## Sheet: SS2_BetaChain-Usage
BetaChain_Geno	count
TRBV13-2*01_KO	26
TRBV12-1*01_KO	26
TRBV3*01_KO	17
TRBV16*01_KO	14
TRBV1*01_WT	14
TRBV3*01_WT	12
TRBV1*01_KO	12
TRBV4*01_WT	11
TRBV29*01_KO	11
TRBV13-3*01_KO	9
TRBV14*01_WT	8
TRBV13-1*02_KO	8
TRBV31*01_KO	8
TRBV31*01_WT	7
TRBV12-2*01_KO	7
TRBV17*01_KO	7
TRBV4*01_KO	7
TRBV5*01_KO	7
TRBV2*01_KO	7
TRBV13-2*01_WT	6
TRBV13-1*01_KO	6
TRBV14*01_KO	6
TRBV12-2*01_WT	5
TRBV2*01_WT	4
TRBV19*01_WT	4
TRBV19*01_KO	4
TRBV15*01_KO	4
TRBV15*01_WT	4
TRBV29*01_WT	4
TRBV26*01_WT	3
TRBV13-3*01_WT	3
TRBV5*01_WT	3
TRBV16*01_WT	3
TRBV13-1*02_WT	2
TRBV13-1*01_WT	2
TRBV26*01_KO	2
TRBV20*01_KO	2
TRBV20*01_WT	1
TRBV13-2*02_WT	1
IGHV6-3*01_KO	1
TRBV17*01_WT	1
TRBV23*01_WT	1
TRBV21*01_KO	1
TRBV30*01_WT	1
TRBV23*01_KO	1
TRDV2-2*01_KO	1
TRBV30*01_KO	1
TRDV5*02_KO	1
TRBV12-1*01_WT	1

## Sheet: Rhapsody_AlphaChain-Usage
alphaChain_Geno	count
TRAV1*02_KO_Blood	1
TRAV10*01_WT_Blood	1
TRAV10*02_KO_Blood	2
TRAV10*02_WT_Blood	2
TRAV10N*01_KO_Blood	1
TRAV11*01_WT_Blood	1
TRAV11*02_KO_Blood	64
TRAV11*02_KO_Brain	8
TRAV11*02_WT_Blood	34
TRAV11*02_WT_Brain	9
TRAV12-1*01_KO_Brain	2
TRAV12-1*06_KO_Blood	2
TRAV12-1*06_KO_Brain	1
TRAV12-1*06_WT_Blood	4
TRAV12-2*01_KO_Blood	1
TRAV12-2*01_KO_Brain	1
TRAV12-2*02_KO_Blood	2
TRAV12-2*02_KO_Brain	1
TRAV12-2*02_WT_Blood	2
TRAV12-3*05_KO_Blood	2
TRAV12-3*05_KO_Brain	2
TRAV12-3*05_WT_Blood	2
TRAV12D-2*02_KO_Blood	4
TRAV12D-2*02_KO_Brain	1
TRAV12D-2*02_WT_Blood	4
TRAV12D-2*05_WT_Blood	1
TRAV12D-3*04_KO_Blood	17
TRAV12D-3*04_KO_Brain	4
TRAV12D-3*04_WT_Blood	10
TRAV13-1*02_KO_Blood	3
TRAV13-1*02_WT_Blood	2
TRAV13-1*02_WT_Brain	2
TRAV13-2*01_KO_Blood	4
TRAV13-2*02_WT_Blood	1
TRAV13-2*03_KO_Blood	1
TRAV13-2*03_WT_Blood	1
TRAV13-4/DV7*02_KO_Blood	2
TRAV13-4/DV7*03_KO_Blood	1
TRAV13D-1*04_KO_Blood	6
TRAV13D-1*04_KO_Brain	2
TRAV13D-1*04_WT_Blood	2
TRAV13D-2*03_WT_Blood	2
TRAV13N-4*01_KO_Blood	1
TRAV14-1*01_KO_Blood	2
TRAV14-1*01_WT_Blood	4
TRAV14-1*02_KO_Blood	2
TRAV14-1*02_WT_Blood	1
TRAV14-2*01_KO_Blood	9
TRAV14-2*01_KO_Brain	1
TRAV14-2*01_WT_Blood	4
TRAV14-2*01_WT_Brain	2
TRAV14-2*02_KO_Blood	7
TRAV14-2*02_KO_Brain	2
TRAV14-2*02_WT_Blood	3
TRAV14-2*02_WT_Brain	2
TRAV14-3*01_KO_Blood	9
TRAV14-3*01_KO_Brain	1
TRAV14-3*01_WT_Blood	5
TRAV14-3*04_KO_Blood	11
TRAV14-3*04_KO_Brain	1
TRAV14-3*04_WT_Blood	4
TRAV14-3*04_WT_Brain	1
TRAV14D-1*01_KO_Blood	8
TRAV14D-1*01_KO_Brain	2
TRAV14D-1*01_WT_Blood	4
TRAV14D-3/DV8*01_KO_Blood	7
TRAV14D-3/DV8*01_KO_Brain	1
TRAV14D-3/DV8*01_WT_Blood	3
TRAV14D-3/DV8*01_WT_Brain	1
TRAV14D-3/DV8*07_KO_Blood	1
TRAV15-1/DV6-1*01_KO_Blood	1
TRAV16*01_KO_Blood	3
TRAV16*01_KO_Brain	5
TRAV16*01_WT_Blood	1
TRAV16*06_KO_Blood	3
TRAV16*06_KO_Brain	1
TRAV16D/DV11*01_KO_Blood	6
TRAV16N*01_KO_Blood	7
TRAV16N*01_KO_Brain	5
TRAV16N*01_WT_Blood	5
TRAV16N*01_WT_Brain	1
TRAV17*02_KO_Blood	2
TRAV17*02_WT_Blood	1
TRAV19*03_KO_Blood	57
TRAV19*03_KO_Brain	16
TRAV19*03_WT_Blood	23
TRAV19*03_WT_Brain	4
TRAV2*01_KO_Blood	1
TRAV2*01_KO_Brain	2
TRAV20*01_KO_Brain	1
TRAV21/DV12*03_KO_Blood	6
TRAV21/DV12*03_KO_Brain	6
TRAV21/DV12*03_WT_Blood	2
TRAV3-1*01_KO_Blood	3
TRAV3-3*01_KO_Blood	5
TRAV3-3*01_WT_Blood	4
TRAV3D-3*02_KO_Blood	63
TRAV3D-3*02_KO_Brain	16
TRAV3D-3*02_WT_Blood	17
TRAV3D-3*02_WT_Brain	5
TRAV4-2*02_KO_Blood	3
TRAV4-3*03_KO_Blood	6
TRAV4-3*03_KO_Brain	3
TRAV4-3*03_WT_Blood	3
TRAV4-3*03_WT_Brain	1
TRAV4-4/DV10*02_KO_Blood	3
TRAV4D-3*06_KO_Blood	3
TRAV4D-3*06_WT_Blood	5
TRAV4D-4*03_KO_Blood	4
TRAV4D-4*03_KO_Brain	3
TRAV4D-4*03_WT_Blood	2
TRAV5-4*02_KO_Blood	7
TRAV5-4*02_KO_Brain	2
TRAV5-4*02_WT_Blood	5
TRAV5D-4*01_KO_Blood	1
TRAV5D-4*01_WT_Blood	1
TRAV5D-4*05_WT_Blood	2
TRAV6-1*03_KO_Blood	2
TRAV6-2*02_KO_Blood	2
TRAV6-2*02_WT_Brain	1
TRAV6-3*01_KO_Blood	1
TRAV6-3*01_WT_Blood	1
TRAV6-3*02_KO_Blood	1
TRAV6-4*03_KO_Brain	1
TRAV6-4*03_WT_Blood	1
TRAV6-4*03_WT_Brain	1
TRAV6-5*01_WT_Blood	1
TRAV6-5*04_KO_Blood	2
TRAV6-5*04_WT_Brain	1
TRAV6-6*01_KO_Blood	2
TRAV6-6*01_WT_Blood	1
TRAV6-6*01_WT_Brain	1
TRAV6-6*04_KO_Blood	7
TRAV6-6*04_KO_Brain	1
TRAV6-6*04_WT_Blood	3
TRAV6-7/DV9*02_KO_Blood	4
TRAV6-7/DV9*02_KO_Brain	1
TRAV6-7/DV9*02_WT_Blood	1
TRAV6-7/DV9*03_KO_Brain	1
TRAV6-7/DV9*03_WT_Blood	3
TRAV6-7/DV9*04_KO_Blood	12
TRAV6-7/DV9*04_KO_Brain	4
TRAV6-7/DV9*04_WT_Blood	1
TRAV6-7/DV9*04_WT_Brain	1
TRAV6D-4*01_KO_Blood	1
TRAV6D-4*01_WT_Blood	1
TRAV6D-5*01_KO_Blood	1
TRAV6D-5*01_KO_Brain	1
TRAV6D-5*01_WT_Blood	1
TRAV6D-5*02_KO_Blood	1
TRAV6D-5*02_KO_Brain	1
TRAV6D-7*01_KO_Blood	1
TRAV6D-7*04_KO_Blood	42
TRAV6D-7*04_KO_Brain	6
TRAV6D-7*04_WT_Blood	16
TRAV6D-7*04_WT_Brain	3
TRAV6N-6*01_WT_Brain	1
TRAV7-2*02_KO_Blood	9
TRAV7-2*02_WT_Blood	8
TRAV7-2*02_WT_Brain	2
TRAV7-3*04_KO_Brain	1
TRAV7-3*04_WT_Blood	4
TRAV7-4*01_KO_Blood	1
TRAV7-4*01_WT_Brain	1
TRAV7-4*02_KO_Blood	3
TRAV7-4*02_KO_Brain	1
TRAV7-4*02_WT_Blood	4
TRAV7-5*03_KO_Blood	4
TRAV7-5*03_KO_Brain	1
TRAV7-5*03_WT_Blood	3
TRAV7D-3*03_KO_Brain	1
TRAV7D-3*03_WT_Blood	2
TRAV7D-4*02_KO_Blood	3
TRAV7D-4*02_KO_Brain	2
TRAV7D-4*02_WT_Blood	3
TRAV7D-5*02_KO_Blood	2
TRAV7D-5*02_KO_Brain	1
TRAV7D-5*02_WT_Blood	5
TRAV7D-5*02_WT_Brain	1
TRAV7N-4*01_KO_Blood	2
TRAV8-1*01_KO_Blood	4
TRAV8-1*01_KO_Brain	1
TRAV8-1*01_WT_Blood	1
TRAV8-1*01_WT_Brain	1
TRAV8-1*03_KO_Blood	1
TRAV8D-1*01_KO_Blood	2
TRAV8D-1*01_WT_Blood	1
TRAV8D-2*01_KO_Brain	1
TRAV8D-2*03_KO_Blood	1
TRAV8N-2*01_KO_Blood	2
TRAV8N-2*01_WT_Blood	1
TRAV9-1*01_KO_Blood	1
TRAV9-1*01_WT_Blood	1
TRAV9-1*02_KO_Blood	20
TRAV9-1*02_KO_Brain	2
TRAV9-1*02_WT_Blood	2
TRAV9-2*02_KO_Blood	3
TRAV9-2*02_WT_Blood	5
TRAV9-4*02_KO_Blood	1
TRAV9D-2*05_WT_Blood	2
TRAV9D-3*02_KO_Blood	1
TRAV9D-3*02_KO_Brain	1
TRAV9D-3*03_KO_Blood	5
TRAV9D-3*03_KO_Brain	1
TRAV9D-3*03_WT_Blood	2
TRAV9N-4*01_KO_Blood	6
TRAV9N-4*01_KO_Brain	1
TRGV1*02_KO_Blood	2
TRGV1*02_WT_Brain	1
TRGV2*01_KO_Blood	25
TRGV2*01_KO_Brain	7
TRGV2*01_WT_Blood	13
TRGV2*01_WT_Brain	2
TRGV3*01_WT_Blood	1
TRGV4*01_KO_Blood	5
TRGV4*01_WT_Blood	2
TRGV7*02_KO_Blood	1

## Sheet: Rhapsody_BetaChain-Usage
BetaChain_Geno	count
TRBV13-3*01_KO_Blood	137
TRBV13-2*01_KO_Blood	87
TRBV5*01_KO_Blood	83
TRBV13-3*01_WT_Blood	48
TRBV13-2*01_WT_Blood	44
TRBV5*01_WT_Blood	40
TRBV1*01_KO_Blood	35
TRBV16*01_KO_Blood	33
TRBV15*01_KO_Blood	30
TRBV13-3*01_KO_Brain	30
TRBV17*01_KO_Blood	24
TRBV13-2*01_KO_Brain	23
TRBV3*01_KO_Blood	22
TRBV19*01_KO_Blood	19
TRBV1*01_WT_Blood	19
TRBV15*01_WT_Blood	17
TRBV16*01_WT_Blood	16
TRBV15*01_KO_Brain	13
TRBV2*01_KO_Blood	13
TRBV5*01_KO_Brain	13
TRBV2*01_WT_Blood	13
TRBV3*01_WT_Blood	13
TRBV31*01_KO_Blood	12
TRBV13-1*02_KO_Blood	12
TRDV1*02_KO_Blood	12
TRBV12-1*01_KO_Blood	12
TRBV19*01_WT_Blood	11
TRBV17*01_WT_Blood	11
TRBV12-2*01_KO_Blood	11
TRBV31*01_WT_Blood	10
TRBV16*01_KO_Brain	10
TRBV1*01_KO_Brain	10
TRBV29*01_KO_Blood	9
TRBV13-3*01_WT_Brain	9
TRBV5*01_WT_Brain	9
TRBV4*01_KO_Blood	8
TRBV20*01_KO_Blood	8
TRBV3*01_KO_Brain	7
TRBV20*01_WT_Blood	7
TRBV17*01_KO_Brain	7
TRBV12-1*01_WT_Blood	7
TRBV4*01_WT_Blood	5
TRBV13-2*01_WT_Brain	5
TRDV1*02_WT_Blood	5
TRDV2-2*01_KO_Blood	5
TRBV13-1*01_KO_Blood	5
TRBV14*01_KO_Blood	4
TRDV1*02_KO_Brain	4
TRBV13-1*01_WT_Blood	4
TRBV19*01_KO_Brain	4
TRBV13-1*02_WT_Blood	4
TRBV29*01_WT_Blood	4
TRBV2*01_KO_Brain	4
TRBV26*01_KO_Blood	3
TRBV26*01_KO_Brain	3
TRBV19*01_WT_Brain	2
TRBV3*01_WT_Brain	2
TRBV16*01_WT_Brain	2
TRBV23*01_KO_Brain	2
TRBV12-1*01_KO_Brain	2
TRBV13-1*01_WT_Brain	2
TRBV31*01_KO_Brain	2
TRBV26*01_WT_Blood	2
TRBV15*01_WT_Brain	2
TRBV29*01_KO_Brain	2
TRDV2-2*01_WT_Blood	2
TRBV1*01_WT_Brain	2
TRBV13-1*01_KO_Brain	2
TRBV14*01_WT_Blood	2
TRBV31*01_WT_Brain	1
TRAV9-4*02_WT_Blood	1
TRBV26*01_WT_Brain	1
TRBV23*01_KO_Blood	1
TRBV4*01_WT_Brain	1
TRBV23*01_WT_Blood	1
TRBV12-2*01_WT_Blood	1
TRBV20*01_WT_Brain	1
TRDV1*02_WT_Brain	1
TRBV29*01_WT_Brain	1
TRDV2-2*01_KO_Brain	1
TRBV13-1*02_KO_Brain	1
TRBV12-1*01_WT_Brain	1
TRBV4*01_KO_Brain	1
TRBV14*01_WT_Brain	1
TRBV20*01_KO_Brain	1
TRBV30*01_WT_Blood	1
